# Supplementary material for: Sodium Accumulation and Blood Capillary Rarefaction in the Skin Predispose Spontaneously Hypertensive Rats to Salt Sensitive Hypertension
Source: Biomedicines. 2022 Feb 4;10(2):376. doi: 10.3390/biomedicines10020376 (PMC8962406; doi:10.3390/biomedicines10020376)
Supplement: Supplementary file 1 [file biomedicines-10-00376-s001.zip]

Archive with 1 entries (1 files):
- biomedicines-1574135-supplementary.pdf
